# Supplementary material for: Six months in: pandemic crime trends in England and Wales
Source: Crime Sci. 2021 Mar 4;10(1):6. doi: 10.1186/s40163-021-00142-z (PMC7931172; doi:10.1186/s40163-021-00142-z)
Supplement: Supplementary file 1 — Additional file 1. Link to the GitHub repository containing code for replicating analysis. [file 40163_2021_142_MOESM1_ESM.txt]

https://github.com/acd424/six_month_article
